# Supplementary material for: Generalized low levels of serum N‐glycans associate with better health status
Source: Aging Cell. 2023 May 2;22(7):e13855. doi: 10.1111/acel.13855 (PMC10352567; doi:10.1111/acel.13855)
Supplement: Supplementary file 2 — Table S1–S4. [file ACEL-22-e13855-s001.xlsx]

## Sheet: Table S1 Feed composition
Table S1 The components of mouse diet.
Nutritional analysis value (content per kilogram)
vitamin		mineral substance
Vitamin A (IU)	20000	Na (g)	2.83
Vitamin D (IU)	1667	Mg (g)	2.77
Vitamin E (mg)	182	K (g)	8.2
Vitamin K (mg)	8	Cu (mg)	12.41
Vitamin B 1 (mg)	20.23	Fe (mg)	158.6
Vitamin B 2 (mg)	20	Mn (mg)	88.1
Vitamin B 6 (mg)	15	Zn (mg)	50.7
Vitamin B 12 (mg)	0.03	Se (mg)	0.2
Nicotinic acid (mg)	70	I (mg)	0.9
pantothenic acid (mg)	25
Biotin (mg)	0.3
Choline (mg)	1250
folic acid (mg)	10
amino acids		Contribute rate
Met (g)	8	protein	0.2402
Lys (g)	13.9	fat	0.1295
Trp (g)	2.5	carbohydrate	0.6303
Arg (g)	12	total energy	3.44kcal/g
Leu (g)	17.6
Ile (g)	10.5
Val (g)	11.9
His (g)	5.6
Tyr+Phe (g)	16.8
Thr (g)	8.8

## Sheet: Table S2 Identified N-glycans
Table S2 The N-glycans identified by MALDI-TOF-MS by Bionic Glycome Method. Structure abbreviations: H, hexose; N, HexNAc; F, fucose; Ge, ethyl esterified N-glycolylneuraminic acid (α2,6-linked); Gl, lactonized N-glyco­lylneuraminic acid (α2,3-linked); E, ethyl esterified N-acetylneuraminic acid (α2,6-linked); L, lactonized N-acetylneuraminic acid (α2,3-linked); Ac, O-Acetylation of N-glycolylneu…
	Composition	M/Z [M+Na]+
1	H5N2	1257.42
2	H3N3F1	1282.45
3	H6N2	1419.48
4	H4N3F1	1444.51
5	H3N3Ge1	1471.52
6	H3N4F1	1485.53
7	H4N4	1501.53
8	H7N2	1581.53
9	H4N3Gl1	1587.53
10	H4N3Ge1	1633.57
11	H4N4F1	1647.59
12	H5N4	1663.58
13	H3N5F1	1688.61
14	H8N2	1743.58
15	H5N3Gl1	1749.58
16	H4N3F1Ge1	1779.63
17	H4N4Gl1	1790.61
18	H5N3Ge1	1795.62
19	H5N4F1	1809.64
20	H4N4Ge1	1836.65
21	H9N2	1905.63
22	H6N3Gl1	1911.63
23	H5N4Gl1	1952.66
24	H6N3Ge1	1957.68
25	H4N4F1Ge1	1982.71
26	H5N4Ge1	1998.7
27	H4N4F2Gl1	2082.72
28	H5N4F1Gl1	2098.72
29	H5N4F1Ge1	2144.76
30	H5N4Gl2	2241.74
31	H5N4E1Gl1/H5N4L1Ge1	2271.79
32	H5N4F2E1	2274.82
33	H5N4Ge1Gl1	2287.78
34	H6N5Gl1	2317.79
35	H5N4Ge1Gl1Ac1	2329.79
36	H5N4Ge2	2333.82
37	H6N5Ge1	2363.84
38	H5N4Ge2Ac1	2375.84
39	H4N4Ge1Gl2	2414.81
40	H5N4Ge2Ac2	2417.85
41	H5N4F1Ge1Gl1	2433.84
42	H5N4F1L1Ge1Ac1	2459.86
43	H5N4F1Ge1Gl1Ac1	2475.95
44	H5N4F1Ge2	2479.88
45	H5N4Ge1Gl2	2576.86
46	H5N4L1Ge2	2606.91
47	H5N4Ge2Gl1	2622.9
48	H6N5Ge1Gl1	2652.91
49	H5N4Ge2Gl1Ac1	2664.91
50	H5N4F1Ge2Gl1	2768.96
51	H6N5Gl3	2895.96
52	H5N4Ge2Gl2	2911.98
53	H6N5Ge1Gl2	2941.99
54	H6N5Ge1Gl2Ac1	2984.01
55	H6N5Ge2Gl1	2988.04
56	H6N5F1Ge1Gl2	3088.05
57	H6N5Ge1Gl3	3231.07
58	H6N5Ge2Gl2	3277.12

## Sheet: Table S3 Quantified N-glyans 
Table S3 The total glycans used for quantification. Structure abbreviations: H, hexose; N, HexNAc; F, fucose; Ge, ethyl esterified N-glycolylneuraminic acid (α2,6-linked); Gl, lactonized N-glyco­lylneuraminic acid (α2,3-linked); E, ethyl esterified N-acetylneuraminic acid (α2,6-linked); L, lactonized N-acetylneuraminic acid (α2,3-linked); Ac, O-Acetylation of N-glycolylneuraminic acid.
	Composition	M/Z [M+Na]+	CV
1	H5N2	1257.42	0.107652
2	H6N2	1419.48	0.121885
3	H4N3F1	1444.51	0.0351347
4	H3N3Ge1	1471.52	0.107623
5	H3N4F1	1485.53	0.107765
6	H4N4	1501.53	0.114947
7	H7N2	1581.53	0.123313
8	H4N3Gl1	1587.53	0.0978317
9	H4N3Ge1	1633.57	0.147434
10	H4N4F1	1647.59	0.154213
11	H5N4	1663.58	0.120767
12	H8N2	1743.58	0.138121
13	H5N3Gl1	1749.58	0.146497
14	H4N4Gl1	1790.61	0.0139287
15	H5N3Ge1	1795.62	0.102092
16	H5N4F1	1809.64	0.193774
17	H4N4Ge1	1836.65	0.135489
18	H9N2	1905.63	0.095906
19	H6N3Gl1	1911.63	0.105885
20	H5N4Gl1	1952.66	0.133714
21	H6N3Ge1	1957.68	0.0648181
22	H4N4F1Ge1	1982.71	0.0696673
23	H5N4Ge1	1998.7	0.169497
24	H5N4F1Gl1	2098.72	0.11368
25	H5N4F1Ge1	2144.76	0.185675
26	H5N4Gl2	2241.74	0.0915063
27	H5N4E1Gl1/H5N4L1Ge1	2271.79	0.0425273
28	H5N4Ge1Gl1	2287.78	0.111065
29	H6N5Gl1	2317.79	0.120056
30	H5N4Ge1Gl1Ac1	2329.79	0.0324446
31	H5N4Ge2	2333.82	0.0980918
32	H6N5Ge1	2363.84	0.0994379
33	H5N4Ge2Ac1	2375.84	0.0870711
34	H4N4Ge1Gl2	2414.81	0.0342657
35	H5N4Ge2Ac2	2417.85	0.0899472
36	H5N4F1Ge1Gl1	2433.84	0.137196
37	H5N4F1Ge2	2479.88	0.171534
38	H5N4Ge1Gl2	2576.86	0.133053
39	H5N4L1Ge2	2606.91	0.0349947
40	H5N4Ge2Gl1	2622.9	0.137238
41	H6N5Ge1Gl1	2652.91	0.142344
42	H6N5Gl3	2895.96	0.0494271
43	H6N5Ge1Gl2	2941.99	0.158298
44	H6N5Ge1Gl2Ac1	2984.01	0.0641043
45	H6N5Ge2Gl1	2988.04	0.175809

## Sheet: Table S4 Calculation formula
Table S4 Derived glycosylation trait calculations. Structure abbreviations: H, hexose; N, HexNAc; F, fucose; Ge, ethyl esterified N-glycolylneuraminic acid (α2,6-linked); Gl, lactonized N-glyco­lylneuraminic acid (α2,3-linked); E, ethyl esterified N-acetylneuraminic acid (α2,6-linked); L, lactonized N-acetylneuraminic acid (α2,3-linked); Ac, O-Acetylation of N-glycolylneuraminic acid.
Derived glycosylation trait	Abreviation	Calculation formula
All structures	T	H3N4F1+H4N3F1+H4N4F1+H4N4F1Ge1+H5N4F1+H5N4F1Ge1+H5N4F1Ge1Gl1+H5N4F1Ge2+H5N4F1Gl1+H3N3Ge1+H4N3Ge1+H4N3Gl1+H4N4+H4N4Ge1+H4N4Ge1Gl2+H4N4Gl1+H5N2+H5N3Ge1+H5N3Gl1+H5N4+H5N4E1Gl1,H5N4L1Ge1+H5N4Ge1+H5N4Ge1Gl1+H5N4Ge1Gl1Ac1+H5N4Ge1Gl2+H5N4Ge2+H5N4Ge2Ac1+H5N4Ge2Ac2+H5N4Ge2Gl1+H5N4Gl1+H5N4Gl2+H5N4L1Ge2+H6N2+H6N3Ge1+H6N3Gl1+H6N5Ge1+H6N5Ge1Gl1+H6N5Ge1Gl2+H6N5Ge1Gl2Ac1+H6N5Ge2Gl1+H6N5Gl1+H6N5Gl3+H7N2+H8N2+H9N2
Fucosylated glycans	F	H3N4F1+H4N3F1+H4N4F1+H4N4F1Ge1+H5N4F1+H5N4F1Ge1+H5N4F1Ge1Gl1+H5N4F1Ge2+H5N4F1Gl1
Afucosylated glycans	AF	T-F
High mannose glycans	M	H5N2+H6N2+H7N2+H8N2+H9N2
Hybrid glycans	H	H5N3Ge1+H5N3Gl1+H6N3Ge1+H6N3Gl1
Complex glycans	C	T-M-H
Monoantennary glycans	A1	H3N3Ge1+H4N3F1+H4N3Ge1+H4N3Gl1+H5N3Ge1+H5N3Gl1+H6N3Ge1+H6N3Gl1
Biantennary glycans	A2	T-A1-A3-H
Triantennary glycans	A3	H6N5Ge1+H6N5Ge1Gl1+H6N5Ge1Gl2+H6N5Ge1Gl2Ac1+H6N5Ge2Gl1+H6N5Gl1+H6N5Gl3
NeuGc per antenna	NGc	NGcL+NGcE
α-2,3-linked NeuGc per antenna	NGcL	(H4N3Gl1+H5N3Gl1+H6N3Gl1)+1/2*(H5N4E1Gl1,H5N4L1Ge1+H5N4F1Ge1Gl1+H5N4F1Gl1+H5N4Ge1Gl1+H5N4Ge1Gl1Ac1+H5N4Ge2Gl1+H5N4Gl1+H4N4Gl1)+(H4N4Ge1Gl2+H5N4Ge1Gl2+H5N4Gl2)+1/3*(H6N5Ge1Gl1+H6N5Ge2Gl1+H6N5Gl1)+2/3*(H6N5Ge1Gl2+H6N5Ge1Gl2Ac1)+(H6N5Gl3)
α-2,6-linked NeuGc per antenna	NGcE	(H3N3Ge1+H4N3Ge1+H5N3Ge1+H6N3Ge1)+1/2*(H4N4F1Ge1+H4N4Ge1+H4N4Ge1Gl2+H5N4E1Gl1,H5N4L1Ge1+H5N4F1Ge1+H5N4F1Ge1Gl1+H5N4Ge1+H5N4Ge1Gl1+H5N4Ge1Gl1Ac1+H5N4Ge1Gl2)+1/3*(H6N5Ge1+H6N5Ge1Gl1+H6N5Ge1Gl2+H6N5Ge1Gl2Ac1)+(H5N4F1Ge2+H5N4Ge2+H5N4Ge2Ac1+H5N4Ge2Ac2+H5N4Ge2Gl1+H5N4L1Ge2)+2/3*(H6N5Ge2Gl1)
NeuAc per antenna	NAc	NAcL+NAcE
α-2,3-linked NeuAc per antenna	NAcL	1/2*(H5N4L1Ge1+H5N4L1Ge2)
α-2,6-linked NeuAc per antenna	NAcE	1/2*(H5N4E1Gl1)
sialic acids per antenna	S	NGc+NAc
Acetylation of sialic acids	AcS	H5N4Ge1Gl1Ac1+H5N4Ge2Ac1+H5N4Ge2Ac2+H6N5Ge1Gl2Ac1
Branching sialic acids	BS	H4N4Ge1Gl2+H5N4Ge1Gl2+H5N4Ge2Gl1+H5N4L1Ge2
Galactosylation per antenna	G	H3N3Ge1+1/2*(H4N4+H4N4F1+H4N4F1Ge1+H4N4Ge1+H4N4Ge1Gl2+H4N4Gl1)+(H4N3F1+H4N3Ge1+H4N3Gl1+H5N3Ge1+H5N3Gl1+H5N4+H5N4E1Gl1,H5N4L1Ge1+H5N4F1+H5N4F1Ge1+H5N4F1Ge1Gl1+H5N4F1Ge2+H5N4F1Gl1+H5N4Ge1+H5N4Ge1Gl1+H5N4Ge1Gl1Ac1+H5N4Ge1Gl2+H5N4Ge2+H5N4Ge2Ac1+H5N4Ge2Ac2+H5N4Ge2Gl1+H5N4Gl1+H5N4Gl2+H5N4L1Ge2)+(H6N3Ge1+H6N3Gl1+H6N5Ge1+H6N5Ge1Gl1+H6N5Ge1Gl2+H6N5Ge1Gl2Ac1+H6N5Ge2Gl1+H6N5Gl1+H6N5Gl3)
